# Supplementary material for: Sustained Axonal Degeneration in Prolonged Disorders of Consciousness
Source: Brain Sci. 2021 Aug 14;11(8):1068. doi: 10.3390/brainsci11081068 (PMC8394581; doi:10.3390/brainsci11081068)
Supplement: Supplementary file 1 [file brainsci-11-01068-s001.zip]

Archive with 1 entries (1 files):
- brainsci-1302272-supplementary.pdf
